# Supplementary material for: Genome-wide associations of aortic distensibility suggest causality for aortic aneurysms and brain white matter hyperintensities
Source: Nat Commun. 2022 Aug 3;13:4505. doi: 10.1038/s41467-022-32219-x (PMC9349177; doi:10.1038/s41467-022-32219-x)
Supplement: Supplementary file 4 — Supplementary Data 1-25 [file 41467_2022_32219_MOESM4_ESM.xlsx]

## Sheet: Supplementary Data 1a&b 
Supplementary Data 1a: Demographics and biometrics of the GWAS cohort (N=32,590)
Variable	Women (n = 16773)	Men (n = 15817)
Age (year)	63.5 ± 7.3 (45.6 - 82.1)	64.7 ± 7.6 (45.5 - 81.7)
Weight (kg)	68.1 ± 11.6 (37.9 - 128.7)	83.4 ± 12.5 (49.6 - 143.1)
Height (cm)	162.9 ± 6.2 (140.0 - 195.0)	176.3 ± 6.6 (150.0 - 203.0)
BMI (kg/m2)	25.7 ± 4.2 (16.0 - 40.0)	26.8 ± 3.6 (16.4 - 39.9)
SBP (mmHg)	136.1 ± 17.4 (70.0 - 179.8)	138.7 ± 15.0 (76.0 - 179.8)
DBP (mmHg)	76.8 ± 9.7 (37.5 - 121.0)	75.2 ± 9.1 (34.2 - 109.5)
Hypertension	2835 (16.9%)	4050 (25.6%)
Diabetes	451 (2.7%)	931 (5.9%)
AAdis (10−3 mmHg−1)	1.7 ± 1.1 (0.2 - 6.9)	1.8 ± 1.0 (0.3 - 6.9)
DAdis (10−3 mmHg−1)	2.3 ± 1.2 (0.2 - 8.3)	2.3 ± 1.1 (0.2 - 8.3)
AA max (mm2)	778.3 ± 154.9 (378.5 - 1559.3)	925.4 ± 181.3 (406.1 - 1614.5)
AA min (mm2)	707.3 ± 153.8 (308.4 - 1451.5)	842.9 ± 177.7 (340.9 - 1511.7)
DA max (mm2)	422.3 ± 69.4 (223.1 - 764.6)	529.0 ± 86.9 (265.7 - 857.4)
DA min (mm2)	369.8 ± 66.7 (193.0 - 709.5)	468.3 ± 82.8 (220.6 - 787.2)
Biometrics of the cohort after exclusions applied.
Data shown are mean +/- standard deviation, with the range shown in brackets for each group.
Supplementary Data 1b: Demographics and biometrics and aortic trait basic statistics in non-Caucasian cohort (n=1207)
Variable	Women (n = 593)	Men (n = 614)
Age (year)	59.9 ± 7.6 (45.0 - 78.0)	60.8 ± 8.2 (44.0- 79.0)
Weight (kg)	69.1 ± 15.6 (44.0 - 145.3)	79.6 ± 13.1 (48.3 - 137.9)
Height (cm)	160.6 ± 6.9 (141.0 - 187.0)	173.0 ± 6.5 (151.0 - 194.0)
SBP (mmHg)	133.3 ± 18.8 (90.5 - 196.5)	138.7 ± 16.7 (99.5 - 219.0)
DBP (mmHg)	78.1± 10.5 (47.0 - 109.5)	81.2± 9.5 (53.5 - 107.5)
AAdis (10−3 mmHg−1)	2.2 ± 1.5(0.4 - 11.3)	2.2 ± 1.3(0.5 - 11.2)
DAdis (10−3 mmHg−1)	2.7± 1.26(0.5 - 12.2)	2.6 ± 1.5 (0.5 - 14.6)
AA max (mm2)	755.1 ± 150.9 (363.5 - 1276.0)	876.1± 182.2(526.5- 1539.3)
AA min (mm2)	675.1 ± 151.3 (285.8- 1233.4)	790.3 ± 182.1(441.2 - 1479.1)
DA max (mm2)	404.5 ± 76.9 (218.1 - 739.5)	492.8 ± 92.3(265.7 - 854.9)
DA min (mm2)	351.3 ± 73.9 (183.0 - 656.8)	434.1± 86.9(235.7- 757.1)
Data shown are mean +/- standard deviation, with the range shown in brackets for each group.

## Sheet: Supplementary Data 1c 
Supplementary Data 1c: Correlation between aortic imaging phenotypes and demographic factors
Each cell reports the Pearson correlation coefficient and the two-sided test p-values between one imaging phenotype and one demographic factor.
Aortic trait	Age	Weight	Height	BMI	SBP	DBP	Hypertension	Diabetes
AAdis	-0.552 (p < 0.001)	0.045 (p < 0.001)	0.110 (p < 0.001)	-0.023 (p < 0.001)	-0.361 (p < 0.001)	-0.149 (p < 0.001)	-0.153 (p < 0.001)	-0.043 (p < 0.001)
Dadis	-0.539 (p < 0.001)	-0.013 (p = 0.028)	0.086 (p < 0.001)	-0.076 (p < 0.001)	-0.398 (p < 0.001)	-0.169 (p < 0.001)	-0.164 (p < 0.001)	-0.066 (p < 0.001)
AAmax	0.188 (p < 0.001)	0.391 (p < 0.001)	0.383 (p < 0.001)	0.210 (p < 0.001)	0.210 (p < 0.001)	0.257 (p < 0.001)	0.177 (p < 0.001)	0.032 (p < 0.001)
AAmin	0.268 (p < 0.001)	0.357 (p < 0.001)	0.353 (p < 0.001)	0.190 (p < 0.001)	0.238 (p < 0.001)	0.262 (p < 0.001)	0.188 (p < 0.001)	0.035 (p < 0.001)
DAmax	0.244 (p < 0.001)	0.513 (p < 0.001)	0.498 (p < 0.001)	0.279 (p < 0.001)	0.259 (p < 0.001)	0.244 (p < 0.001)	0.174 (p < 0.001)	0.045 (p < 0.001)
DAmin	0.329 (p < 0.001)	0.490 (p < 0.001)	0.473 (p < 0.001)	0.268 (p < 0.001)	0.293 (p < 0.001)	0.259 (p < 0.001)	0.189 (p < 0.001)	0.056 (p < 0.001)

## Sheet: Supplementary Data 2 
Supplementary Data 2: LD score regression to assess genetic overlap between aortic traits
Trait	h2	LambdaGC	Mean Chi2	Intercept	Ratio
AAmax	0.4068	1.147	1.3026	1.0364	0.1202
AAmin	0.406	1.147	1.3013	1.0376	0.1248
DAmax	0.3117	1.147	1.2233	1.021	0.0943
DAmin	0.3231	1.147	1.2277	1.019	0.0832
AAdis (single trait)	0.1089	1.047	1.0821	1.0195	0.2368
DAdis (single trait)	0.0976	1.047	1.0752	1.0169	0.2243
AAdis (MTAG)	0.2396	1.021	1.0764	0.9376	<0
DAdis (MTAG)	0.2056	1.031	1.0649	0.9425	<0
For details of heritability calculations using LDSC, please see Methods
h2= narrow sense heritability (proportion of variance in trait explained by the common SNPs evaluated in this analysis)
LambdaGC= measure of genomic inflation, measured using following function in R: fun_lambda <- function(p) median(qchisq(p, df=1, lower.tail=FALSE), na.rm=TRUE) / qchisq(0.5, df=1)
i.e. the median chi square values are calculated and divided by the expected median of a chi square distribution with 1 degree of freedom.

## Sheet: Supplementary Data 3 
Supplementary Data 3: Correlations between aortic phenotypes
Trait 1	Trait 2	Pearson's correlation coefficient, r	p
AAmax	AA_min	0.98562	<2.2E-16
DAmax	DA_min	0.982515	<2.2E-16
AAmin	AAdis	-0.370225	<2.2E-16
AAmax	AAdis	-0.237923	<2.2E-16
DAmin	DAdis	-0.315879	<2.2E-16
AAdis	DAdis	0.738779	<2.2E-16
DAmax	DAdis	-0.17188	<2.2E-16
AAmin	DA_min	0.596647	<2.2E-16
AAmax	DA_min	0.578923	<2.2E-16
AAmax	DA_max	0.569588	<2.2E-16
AAmin	DA_max	0.570993	<2.2E-16
DAmin	AAdis	-0.255047	<2.2E-16
AAmin	DAdis	-0.249462	<2.2E-16
AAmax	DAdis	-0.249462	<2.2E-16
DAmax	AAdis	-0.166627	<2.2E-16
Phenotypic correlation for distensibility was calculated based on the rank normalised phenotype.
Pearson's correlation coefficients were calculated. P values (two-tailed) shown are unadjusted.

## Sheet: Supplementary Data 4 
Supplementary Data 4: Genetic correlations between aortic phenotypes, using LD score regression
Trait 1	Trait 2	rg	se	p	phenotypic correlation
AAmax	AAmin	0.9937	0.0008	<1.1E-150	0.98562
DAmax	DAmin	0.9866	0.0019	<1.1E-150	0.982515
AAmin	AAdis	-0.447	0.073	1.12e-09	-0.370225
AAmax	AAdis	-0.35	0.079	9.34e-06	-0.237923
DAmin	DAdis	-0.331	0.088	0.0002	-0.315879
AAdis	DAdis	0.454	0.093	9.24e-07	0.738779
DAmax	DAdis	-0.193	0.095	0.0431	-0.17188
AAmin	DAmin	0.4502	0.0431	1.7394e-25	0.596647
AAmax	DAmin	0.446	0.0442	6.6149e-24	0.578923
AAmax	DAmax	0.4332	0.0449	4.6753e-22	0.569588
AAmin	DAmax	0.4262	0.0442	5.5623e-22	0.570993
DAmin	AAdis	-0.184	0.073	1.12e-09	-0.255047
AAmin	DAdis	-0.136	0.087	0.121	-0.249462
AAmax	DAdis	-0.081	0.09	0.3645	-0.249462
DAmax	AAdis	-0.112	0.075	0.137	-0.166627
Note:
Genetic correlation (rg) for all traits was calculated based on the stage 1 GWAS.
Phenotypic correlation for distensibility was calculated based on the rank normalised phenotype, in line with GWAS results (see Supplementary Table S3 for details); p value for all <2.2E-16
rg= genetic correlation coefficient generated by LDSC regression analysis described in (1).
se= standard error
p= p value (unadjusted)
All statistics derived from LDSC software at https://github.com/bulik/ldsc/
(1) Bulik-Sullivan BK, Loh P-R, Finucane HK et al. LD Score regression distinguishes confounding from polygenicity in genome-wide association studies. Nature Genetics 2015; 47:291-295

## Sheet: Supplementary Data 5a 
Supplementary Data 5a: Stage 1 GWAS summary statistics for AA distensibility
Locus	Lead SNP rsID	Chr	BP	Annotation	Closest gene	Effect allele	Non-effect allele	EAF	No. of lead SNPs	Beta	P
1	rs541051407	3	41871295	intronic	ULK4	G	C	0.883861	1	-0.0581325	2.3e-08
2	rs564059473	5	81799166	intergenic	CTD-2015A6.1	G	T	0.819136	1	-0.0466635	1.8e-08
3	5:95579013_AT_A	5	95579013	ncRNA_intronic	CTD-2337A12.1	AT	A	0.618752	9	-0.0467574	1.2e-12
4	rs7795735	7	73429482	intergenic	ELN	T	A	0.54608	9	0.0744362	9.2e-32
5	rs9721183	8	75781818	intergenic	RP11-758M4.4	C	T	0.634599	2	-0.0415201	5.7e-10
6	rs200956922	8	122665511	intergenic	HAS2-AS1	G	T	0.649377	2	-0.0379037	3.1e-08
7	rs7006122	8	124608614	intergenic	RN7SKP155	T	G	0.635012	1	0.0431738	4.4e-11
8	rs10857614	10	49829983	intronic	ARHGAP22	T	C	0.515554	1	0.0345254	4e-08
9	rs2228685	16	83065965	intronic	CDH13	T	A	0.455085	2	0.0373271	3.3e-09
10	rs56209296	17	2069179	intronic	SMG6	A	G	0.826142	3	0.0488087	4.4e-09
Loci are numbered per trait.
Statistics are output from BOLT-LMM as described in Methods section using the infinitesimal mixed model association.
Chr=chromosome
BP=position
Annotation=classification of SNP in FUMA
Closest gene=nearest neighbour, identified by FUMA
EAF= Effect Allele Frequency
Beta= effect size (noting that here the phenotype is rank-normalised)
P= p value of association at SNP (unadjusted)

## Sheet: Supplementary Data 5b 
Supplementary Data 5b: Stage 1 GWAS summary statistics for ascending aortic minimum area
Locus	Lead SNP rsID	Chr	BP	Annotation	Closest gene	Effect allele	Non-effect allele	EAF	No. of lead SNPs	Beta	P
1	rs2871651	1	9434969	intergenic	SPSB1	C	T	0.576955	1	-7.18527	5.1e-10
2	rs115277413	1	10664541	intronic	PEX14	G	A	0.963991	1	-17.4444	1.2e-08
3	rs835431	1	59856404	intronic	FGGY	C	A	0.743943	2	-7.81672	1.6e-09
4	rs34923020	1	185695350	intergenic	HMCN1	G	A	0.733304	1	-7.68945	1.8e-09
5	rs824510	2	19725556	intergenic	AC010096.2	G	A	0.676135	1	-15.1492	5.6e-36
6	rs16849225	2	164906820	ncRNA_intronic	AC092684.1	C	T	0.764359	1	-7.79517	6e-09
7	rs73028182	3	14863636	intronic	FGD5	A	G	0.871021	1	11.1007	9.1e-11
8	rs796467635	3	37089505	intronic	MLH1	CA	C	0.482772	1	-6.47637	3.3e-08
9	rs60248638	3	41883692	intronic	ULK4	G	A	0.869126	3	-14.1999	9.1e-16
10	rs2686630	3	58091861	intronic	FLNB	G	C	0.636067	1	8.24082	2.3e-12
11	rs10804561	3	123962320	intronic	KALRN	C	A	0.629251	1	-6.77969	1.3e-08
12	rs55914222	3	128202943	intronic	GATA2	G	C	0.972448	2	29.7839	7.9e-18
13	rs698083	3	186997742	intronic	MASP1	T	G	0.166507	1	10.214	2.1e-11
14	rs13128814	4	146801002	intronic	ZNF827	G	A	0.486452	1	-6.78223	2.9e-09
15	rs67846163	4	174656889	intergenic	RANP6	A	G	0.771652	2	-14.6692	3.6e-27
16	rs149783640	5	81774446	intergenic	CTD-2015A6.1	T	TGA	0.791858	1	10.7916	2.9e-14
17	rs55745974	5	95566562	ncRNA_intronic	CTD-2337A12.1	A	T	0.633409	8	16.9155	1.3e-46
18	rs1994127	5	105184914	intergenic	RNA5SP189	G	A	0.455499	1	6.25688	4.2e-08
19	rs17470137	5	122531347	intergenic	PRDM6	G	A	0.723817	7	-10.1795	9.9e-16
20	rs1630736	6	12295987	intronic	EDN1	C	T	0.536287	2	-8.73271	4.1e-14
21	rs1570350	6	143592386	intronic	AIG1	A	G	0.565202	1	-9.2167	1.2e-15
22	rs13203975	6	152333104	intronic	ESR1	G	A	0.888112	1	14.1965	6e-15
23	rs58551309	7	35283309	intronic	TBX20	T	TA	0.615035	2	8.08652	4.6e-12
24	rs6974735	7	73428222	intergenic	ELN	A	G	0.540737	8	-21.9782	2.8e-82
25	rs1583081	7	85034227	intergenic	LINC00972	G	T	0.576525	1	-11.5821	7.9e-24
26	rs11776845	8	8604184	ncRNA_intronic	RP11-211C9.1	T	C	0.576632	1	7.10683	8.6e-10
27	rs483916	8	9793601	intergenic	snoU13	A	C	0.475278	1	7.07862	5.5e-10
28	rs111613945	8	11434415	ncRNA_exonic	LINC00208	C	CTCGGTTT	0.463082	1	7.06363	8.7e-10
29	8:75747095_GCACATTCTCCTGATGATT_G	8	75747095	ncRNA_intronic	RP11-758M4.4:PI15	GCACATTCTCCTGATGATT	G	0.60012	1	8.15667	3.6e-12
30	rs56823108	8	108519326	intergenic	ANGPT1	C	T	0.846385	2	10.4555	4.7e-11
31	rs10111085	8	122646152	intronic	HAS2	G	T	0.707465	1	8.24121	4.8e-11
32	rs34557926	8	124607159	intergenic	RN7SKP155	C	T	0.637883	1	-11.5572	2.2e-22
33	rs4978966	9	113662374	intronic	LPAR1	C	T	0.789066	1	8.19006	3.9e-09
34	rs10761716	10	64882300	intergenic	RP11-144G16.1	C	G	0.555809	1	7.50974	6.9e-11
35	rs12771055	10	96116420	intronic	NOC3L	A	G	0.843529	4	14.1605	1.3e-19
36	rs577023212	10	114469967	intronic	VTI1A	C	CT	0.757239	1	-7.57191	1.8e-08
37	rs3741025	11	30851976	UTR3	DCDC1	C	T	0.42311	1	6.82248	3.1e-09
38	rs72931748	11	69825414	intergenic	RP11-626H12.1	A	G	0.912511	5	-16.7528	1.3e-16
39	rs747249	11	130271647	intergenic	ADAMTS8	A	G	0.359855	1	-7.58611	2.3e-10
40	rs61907983	12	15448631	intronic	RERG	C	T	0.905225	1	11.9895	1.4e-09
41	rs10841448	12	20259870	intergenic	RP11-664H17.1	C	G	0.364259	1	-6.66273	1.6e-08
42	rs2161063	12	22008941	ncRNA_intronic	ABCC9:RP11-729I10.2	A	G	0.585409	1	9.14275	3.3e-15
43	12:62817410_TC_T	12	62817410	intergenic	USP15	TC	T	0.895312	1	-14.4852	5.5e-15
44	rs4964360	12	105743869	intronic	C12orf75	A	T	0.449381	1	-6.2518	4.3e-08
45	rs1507721	13	22884524	intergenic	MTND3P1	C	T	0.784482	2	19.8382	1.4e-45
46	rs4905134	14	94459845	intergenic	LINC00521	A	G	0.507532	1	9.37444	3.6e-16
47	rs2118181	15	48915884	intronic	FBN1	T	C	0.901226	1	-16.3607	1.2e-17
48	rs1441358	15	71612514	intronic	THSD4	T	G	0.664058	1	9.27661	1.6e-14
49	rs7182642	15	79052277	intronic	ADAMTS7	C	T	0.588312	1	-7.09493	1.2e-09
50	rs1382362	16	56273886	intronic	GNAO1	T	C	0.394364	1	7.56293	8.9e-11
51	rs62053262	16	69969299	intronic	WWP2	C	G	0.947877	7	32.985	3e-37
52	rs16965180	16	88989862	intronic	CBFA2T3	A	G	0.648183	1	10.6369	5.8e-19
53	17:2088848_CCAGA_C	17	2088848	intronic	SMG6	CCAGA	C	0.687001	4	-11.6169	4.6e-21
54	rs7215383	17	12182246	intergenic	RP11-471L13.2	A	G	0.247227	1	12.8298	4.3e-22
55	17:16195710_TA_T	17	16195710	intronic	PIGL	TA	T	0.554387	1	-7.28349	9.8e-10
56	rs3063286	20	10488552	intronic	SLX4IP	T	TTA	0.464965	1	6.69991	1.2e-08
57	rs5995825	22	40544337	intronic	TNRC6B	C	T	0.468151	2	8.16438	1.1e-12
58	rs8137282	22	42211789	intronic	CCDC134	C	G	0.965686	1	17.9897	1.2e-08
Loci are numbered per trait.
Statistics are output from BOLT-LMM as described in Methods section using the infinitesimal mixed model association.
Chr=chromosome
BP=position
Annotation=classification of SNP in FUMA
Closest gene=nearest neighbour, identified by FUMA
EAF= Effect Allele Frequency
Beta= effect size
P= p value of association at SNP (unadjusted)

## Sheet: Supplementary Data 5c 
Supplementary Data 5c: Stage 1 GWAS summary statistics for ascending aortic maximum area
Locus	Lead SNP rsID	Chr	BP	Annotation	Closest gene	Effect allele	Non-effect allele	EAF	No. of lead SNPs	Beta	P
1	rs2871651	1	9434969	intergenic	SPSB1	C	T	0.576955	1	-7.08568	3.2e-09
2	rs835431	1	59856404	intronic	FGGY	C	A	0.743943	2	-8.20668	9.8e-10
3	rs34923020	1	185695350	intergenic	HMCN1	G	A	0.733304	1	-7.76997	4.5e-09
4	rs824510	2	19725556	intergenic	AC010096.2	G	A	0.676135	1	-15.2056	6.9e-34
5	rs73028182	3	14863636	intronic	FGD5	A	G	0.871021	1	10.8272	1e-09
6	rs35475272	3	41867643	intronic	ULK4	T	C	0.846387	3	-14.9342	1.3e-19
7	rs2686630	3	58091861	intronic	FLNB	G	C	0.636067	1	8.50372	2.8e-12
8	rs55914222	3	128202943	intronic	GATA2	G	C	0.972448	2	29.776	1e-16
9	rs698083	3	186997742	intronic	MASP1	T	G	0.166507	1	10.3444	5.8e-11
10	rs13128814	4	146801002	intronic	ZNF827	G	A	0.486452	1	-6.47978	4.4e-08
11	rs67846163	4	174656889	intergenic	RANP6	A	G	0.771652	2	-16.2826	6.2e-31
12	rs149783640	5	81774446	intergenic	CTD-2015A6.1	T	TGA	0.791858	1	10.2768	2.8e-12
13	rs55745974	5	95566562	ncRNA_intronic	CTD-2337A12.1	A	T	0.633409	9	16.6163	4.3e-42
14	rs335196	5	122520531	intronic	PRDM6	G	A	0.53037	6	9.11066	1.7e-14
15	rs1630736	6	12295987	intronic	EDN1	C	T	0.536287	2	-8.84363	1.5e-13
16	rs1925152	6	56102709	intronic	COL21A1	G	T	0.437938	1	-6.59809	3.5e-08
17	rs5880559	6	143593003	intronic	AIG1	A	AG	0.565089	1	-9.63142	7.6e-16
18	rs13203975	6	152333104	intronic	ESR1	G	A	0.888112	1	15.3569	3.6e-16
19	rs58551309	7	35283309	intronic	TBX20	T	TA	0.615035	4	9.02178	9.4e-14
20	rs6974735	7	73428222	intergenic	ELN	A	G	0.540737	7	-21.1968	1.4e-71
21	rs1583081	7	85034227	intergenic	LINC00972	G	T	0.576525	1	-12.7914	7.4e-27
22	rs111613945	8	11434415	ncRNA_exonic	LINC00208	C	CTCGGTTT	0.463082	4	8.01087	1.9e-11
23	8:75747095_GCACATTCTCCTGATGATT_G	8	75747095	ncRNA_intronic	RP11-758M4.4:PI15	GCACATTCTCCTGATGATT	G	0.60012	1	7.8136	1.3e-10
24	rs7829652	8	108294080	intronic	ANGPT1	T	C	0.230607	2	9.75532	2.6e-12
25	rs10111085	8	122646152	NA	HAS2	G	T	0.707465	1	7.33442	1.6e-08
26	rs34557926	8	124607159	intergenic	RN7SKP155	C	T	0.637883	1	-11.4363	1.4e-20
27	rs4978966	9	113662374	intronic	LPAR1	C	T	0.789066	1	8.74501	1.3e-09
28	rs7075195	10	65050659	intronic	JMJD1C	A	G	0.577628	1	7.23696	1.4e-09
29	rs12771055	10	96116420	intronic	NOC3L	A	G	0.843529	3	14.635	1.6e-19
30	rs577023212	10	114469967	intronic	VTI1A	C	CT	0.757239	1	-7.71825	3e-08
31	rs3741025	11	30851976	UTR3	DCDC1	C	T	0.42311	1	7.11628	2.4e-09
32	rs72931748	11	69825414	intergenic	RP11-626H12.1	A	G	0.912511	5	-17.1147	3.2e-16
33	rs747249	11	130271647	intergenic	ADAMTS8	A	G	0.359855	1	-8.33183	1.7e-11
34	rs61907983	12	15448631	intronic	RERG	C	T	0.905225	1	12.7703	4.7e-10
35	rs2161063	12	22008941	ncRNA_intronic	ABCC9:RP11-729I10.2	A	G	0.585409	1	8.72167	4.1e-13
36	12:62817410_TC_T	12	62817410	intergenic	USP15	TC	T	0.895312	1	-14.5987	2.9e-14
37	rs4964360	12	105743869	intronic	C12orf75	A	T	0.449381	1	-6.47645	4.4e-08
38	rs1507721	13	22884524	intergenic	MTND3P1	C	T	0.784482	2	20.8819	4.6e-47
39	rs4905134	14	94459845	intergenic	LINC00521	A	G	0.507532	1	9.62644	6.4e-16
40	rs1036477	15	48914926	intronic	FBN1	A	G	0.901201	1	-16.7163	3.4e-17
41	rs11855326	15	71610835	intronic	THSD4	G	A	0.733988	1	9.54892	9.4e-13
42	rs7168391	15	79055163	intronic	ADAMTS7	G	T	0.571612	1	-6.77216	1.9e-08
43	rs1382362	16	56273886	intronic	GNAO1	T	C	0.394364	1	7.738	1.5e-10
44	rs62053262	16	69969299	intronic	WWP2	C	G	0.947877	6	34.5282	5.2e-38
45	rs7500448	16	83045790	intronic	CDH13	A	G	0.748863	1	-8.00243	4.5e-09
46	rs16965180	16	88989862	intronic	CBFA2T3	A	G	0.648183	1	11.0983	3.2e-19
47	17:2088848_CCAGA_C	17	2088848	intronic	SMG6	CCAGA	C	0.687001	4	-11.2074	1.8e-18
48	rs7215383	17	12182246	intergenic	RP11-471L13.2	A	G	0.247227	1	13.4128	1.8e-22
49	17:16195710_TA_T	17	16195710	intronic	PIGL	TA	T	0.554387	1	-7.64957	5.7e-10
50	rs3063286	20	10488552	intronic	SLX4IP	T	TTA	0.464965	1	7.1663	3.8e-09
51	rs5995825	22	40544337	intronic	TNRC6B	C	T	0.468151	2	8.60976	4.5e-13
52	rs8137282	22	42211789	intronic	CCDC134	C	G	0.965686	1	18.5772	1.4e-08
Loci are numbered per trait.
Statistics are output from BOLT-LMM as described in Methods section using the infinitesimal mixed model association.
Chr=chromosome
BP=position
Annotation=classification of SNP in FUMA
Closest gene=nearest neighbour, identified by FUMA
EAF= Effect Allele Frequency
Beta= effect size
P= p value of association at SNP (unadjusted)

## Sheet: Supplementary Data 5d
Supplementary Data 5d: Stage 1 GWAS summary statistics for descending aortic distensibility
Locus	Lead SNP rsID	Chr	BP	Annotation	Closest gene	Effect allele	Non-effect allele	EAF	No. of lead SNPs	Beta	P
1	rs6724315	2	46363699	intronic	PRKCE	T	C	0.87262	1	-0.0526723	3e-08
2	rs79957887	3	187006335	intronic	MASP1	C	T	0.924013	1	0.0730059	1.3e-09
3	rs56072713	7	73427710	intergenic	ELN	G	A	0.540653	1	0.0414394	7e-11
4	rs7832313	8	92198211	intronic	LRRC69	G	A	0.310986	1	0.0380171	2.8e-08
5	rs7006122	8	124608614	intergenic	RN7SKP155	T	G	0.635012	2	0.0501739	2.7e-14
6	rs61886305	10	95902053	intronic	PLCE1	C	A	0.825093	2	0.0533453	1.9e-10
7	rs8023114	14	92391955	intronic	FBLN5	G	A	0.639544	1	-0.0439588	3.1e-11
Loci are numbered per trait.
Statistics are output from BOLT-LMM as described in Methods section using the infinitesimal mixed model association.
Chr=chromosome
BP=position
Annotation=classification of SNP in FUMA
Closest gene=nearest neighbour, identified by FUMA
EAF= Effect Allele Frequency
Beta= effect size (noting that here the phenotype is rank-normalised)
P= p value of association at SNP (unadjusted)

## Sheet: Supplementary Data 5e 
Supplementary Data 5e: Stage 1 GWAS summary statistics for descending aortic minimum area
Locus	Lead SNP rsID	Chr	BP	Annotation	Closest gene	Effect allele	Non-effect allele	EAF	No. of lead SNPs	Beta	P
1	rs7548653	1	42015262	intronic	HIVEP3	T	C	0.386015	1	3.07389	1.3e-09
2	rs527725	1	201752429	ncRNA_intronic	NAV1:IPO9-AS1	A	C	0.59933	1	2.99166	3.7e-09
3	rs7255	2	20878820	ncRNA_exonic	AC012065.7	T	C	0.443183	3	4.82938	2.2e-22
4	rs698099	3	186987941	intronic	MASP1	G	A	0.167503	1	6.28652	1.2e-21
5	rs28568794	4	7852093	intronic	AFAP1	G	C	0.557129	1	2.79517	1.6e-08
6	rs60991988	4	54801228	intronic	FIP1L1	T	G	0.895853	1	-4.50254	2.6e-08
7	rs3733336	4	81207963	UTR3	FGF5	A	G	0.63716	1	-3.02255	1.7e-08
8	rs7681686	4	83938055	intergenic	LIN54	C	A	0.443046	1	3.1451	1.9e-10
9	rs6853490	4	95544718	intronic	PDLIM5	A	G	0.576372	1	2.95544	3.5e-09
10	rs77393224	6	34381136	intronic	RPS10-NUDT3	G	A	0.93728	1	-5.87641	8.9e-09
11	rs4707174	6	85987918	intergenic	RP11-30P6.1	A	C	0.70058	3	-3.82718	1.8e-12
12	rs2107595	7	19049388	intergenic	HDAC9	G	A	0.847563	1	7.23989	6.2e-26
13	rs56072713	7	73427710	intergenic	ELN	G	A	0.540653	1	-2.98024	1.8e-09
14	rs9721183	8	75781818	intergenic	RP11-758M4.4	C	T	0.634599	1	3.36597	1.5e-10
15	rs1571759	10	30167009	intergenic	RP11-224P11.1	T	C	0.414903	2	5.15468	7.8e-25
16	rs2689691	10	95899933	intronic	PLCE1	C	T	0.44851	8	-6.10521	8.6e-35
17	rs2289125	11	89224453	UTR5	NOX4	A	C	0.213291	1	3.56948	3.2e-09
18	rs4759275	12	57525756	intronic	STAT6:LRP1	G	A	0.57528	1	3.42468	6.1e-12
19	12:111985640_AT_A	12	111985640	intronic	ATXN2	AT	A	0.764123	1	-3.50032	3.8e-09
20	rs4304924	13	79238925	intergenic	AL139319.1	G	A	0.4286	1	-2.93254	3.5e-09
21	rs7143356	14	23881083	downstream	MYH7	T	C	0.619049	1	2.9421	6.4e-09
22	rs11844114	14	94460529	intergenic	LINC00521	A	T	0.581937	1	3.30192	5.1e-11
23	rs12913300	15	40655444	intronic	DISP2	C	T	0.830033	1	-3.81777	5.6e-09
24	rs1036477	15	48914926	intronic	FBN1	A	G	0.901201	1	-5.60912	1.2e-11
25	rs1048661	15	74219546	exonic	LOXL1-AS1:LOXL1	G	T	0.663749	1	-4.18821	1.2e-15
26	rs116901435	15	79059695	intronic	ADAMTS7	C	T	0.575777	1	-2.94528	4.9e-09
27	rs2521501	15	91437388	intronic	FES	A	T	0.681236	1	3.0625	1e-08
28	rs77870048	16	69965021	intronic	WWP2	C	T	0.947433	1	9.03408	3.9e-16
29	rs1808436	16	75425797	intronic	CFDP1	T	C	0.406664	1	3.21037	2.3e-10
30	rs12450069	17	77908321	UTR3	TBC1D16	G	A	0.683058	1	-3.10659	5.7e-09
31	rs12607403	18	46343221	intronic	CTIF	C	T	0.121286	1	-4.80733	2.2e-10
32	rs8102624	19	2161443	intergenic	AP3D1	G	A	0.928753	1	7.60573	1.6e-15
33	rs7252589	19	39170908	intronic	ACTN4	G	A	0.511094	1	-3.72447	3.7e-14
34	rs2427345	20	61015611	intergenic	RP5-908M14.5	C	T	0.622367	1	-2.91189	9.4e-09
35	rs73167582	22	24695468	intronic	SPECC1L:SPECC1L-ADORA2A	T	C	0.905365	1	-4.60827	4.9e-08
36	22:31279756_AGAGGGATACCGTCCCCCTG_A	22	31279756	intronic	OSBP2	AGAGGGATACCGTCCCCCTG	A	0.683788	1	-2.96418	3.7e-08
37	rs76530933	23	135204774	intergenic	snoU13	G	T	0.7287	1	-3.24943	2.2e-12
Loci are numbered per trait.
Statistics are output from BOLT-LMM as described in Methods section using the infinitesimal mixed model association.
Chr=chromosome
BP=position
Annotation=classification of SNP in FUMA
Closest gene=nearest neighbour, identified by FUMA
EAF= Effect Allele Frequency
Beta= effect size
P= p value of association at SNP (unadjusted)

[truncated: 40 more sheets: Supplementary Data 5f , Supplementary Data 6a , Supplementary Data 6b , Supplementary Data 6c, Supplementary Data 6d , Supplementary Data 6e , Supplementary Data 6f , Supplementary Data 7 , Supplementary Data 7a , Supplementary Data 7b, Supplementary Data 7c , Supplementary Data 7d , Supplementary Data 8, Supplementary Data 9 , Supplementary Data 10a , Supplementary Data 10b , Supplementary Data 10c , Supplementary Data 10d , Supplementary Data 11 , Supplementary Data 12 …]
